# Supplementary material for: Heart Disease Characterization and Myocardial Strain Analysis in Patients with PACS1 Neurodevelopmental Disorder
Source: J Clin Med. 2023 Jun 14;12(12):4052. doi: 10.3390/jcm12124052 (PMC10299704; doi:10.3390/jcm12124052)
Supplement: Supplementary file 1 [file jcm-12-04052-s001.zip]

Archive with 1 entries (1 files):
- jcm-2312437-supplementary.pdf
